# Supplementary material for: Effects of dietary inclusion of high concentrations of crude glycerin on meat quality and fatty acid profile of feedlot fed Nellore bulls
Source: PLoS One. 2017 Jun 23;12(6):e0179830. doi: 10.1371/journal.pone.0179830 (PMC5482476; doi:10.1371/journal.pone.0179830)
Supplement: S1 File — (XLSX) [file pone.0179830.s001.xlsx]

## Sheet: Centesimal
TR	BL	CP	EE	MM	MO
1	1	21.5079	2.32996	0.853368	76.2455
1	4	21.2955	2.31792	0.961903	76.8935
1	5	23.1303	2.73774	0.962885	74.2902
1	6	21.7532	1.74837	0.844924	76.0121
2	1	22.1202	2.59138	0.95146	75.0217
2	2	22.0519	1.98102	0.98101	76.5289
2	3	23.3075	1.95657	1.08276	74.7559
2	4	21.4326	4.33793	0.901514	73.3556
2	5	21.6996	1.80234	1.02106	75.9581
2	6	21.6787	2.41472	1.01124	75.1474
3	2	20.9226	2.51344	0.977783	76.2499
3	3	20.9818	1.11635	0.946923	77.2814
3	5	21.2167	2.30083	0.856921	75.9346
3	6	21.3325	2.13621	0.912162	76.2011
4	1	23.4912	3.35328	0.962004	73.6437
4	2	21.1606	2.24241	1.02769	76.6936
4	3	21.8579	1.86183	0.984624	76.4886
4	4	22.7825	2.4653	1.06806	74.337
4	5	22.3391	1.40218	0.994323	75.9232
4	6	22.5035	2.57199	1.09087	73.8931
5	1	22.6067	3.03058	0.876328	73.809
5	2	20.3874	1.34344	0.946815	77.6192
5	3	21.7415	1.83609	0.965716	76.076
5	4	22.5224	1.99666	0.994642	74.8241
5	5	21.9944	1.46712	1.00544	76.8859

## Sheet: Physic_Chemic
TR	BL	LM	AM	BM	LF	AF	BF	WC	SF	CL	pH	CM	CF
1	1	30.08	11.98	1.14	64.87	10.53	10.33	79.74	2.96	34.02	5.52	35.72	100
1	2	34.85	14.79	1.54	64.58	12.14	8.91	72.43	4.43	34.54	5.5	36.89	101.32
1	3	36.83	12.67	6.02	59.01	7.47	12.71	73.28	4.02	31.23	5.4	37.26	99.4
1	4	33.63	12.79	0.8	64.43	12.63	8.6	73.24	7.06	42.28	5.48	36.81	109.51
1	5	32.07	12.38	1.24	68.95	10.42	9.37	73.59	2.99	26.1	5.61	37.1	106.31
1	6	35.15	14.63	1.58	64.89	10.09	5.92	72.42	7.14	40.94	5.5	36.91	110.14
2	1	41.75	15.55	2.47	63.16	11.54	6.33	72.52	5.65	37.15	5.41	29.25	90.25
2	2	29.57	11.25	1.11	66.03	11.4	8.16	81.39	3.98	33.21	5.44	29.88	95.62
2	3	37.93	14.98	4.49	62.37	6.1	11.5	69.86	3.96	30.96	5.49	28.25	102.34
2	4	32.31	10.12	2.53	61.68	7.56	8.82	69.51	6.03	30.31	5.64	32.03	106.73
2	5	29.12	11.05	4.01	58.37	9.67	9.97	83.59	4.37	33.6	5.55	31.37	104.93
2	6	24.76	12	3.69	58.07	8.83	8.46	76.3	4.37	32.17	5.49	32.6	111.82
3	1	29.83	10.82	3.65	60.09	8.58	9.66	74	2.54	33.69	5.42	38.26	91.95
3	2	31.73	11.33	1.92	63.53	7.76	10.82	72.48	2.96	24.09	5.5	40.51	106.35
3	3	33.96	12.24	2.47	56.27	11.14	9.31	73.1	3.46	24.09	5.48	41.25	104.22
3	4	37.42	12.02	6.17	55.64	10.43	10.33	74.61	3.51	40.76	5.41	40.11	120.2
3	5	34.95	10.53	4.19	58.82	7.58	11.38	73.55	4.7	33.18	5.38	40.43	99.84
3	6	20.37	8.38	2.88	57.42	12.73	11.86	74.83	5.77	33.77	5.4	38.74	94.09
4	1	33.93	11.31	3.47	54.65	10.56	8.79	69.99	5.17	38.08	5.49	31.56	115.44
4	2	26.01	11.44	3.48	56.28	12.15	10.49	79.58	2.5	26.67	5.44	35.44	110.24
4	3	28.33	12.87	5.65	59.15	7.96	8.87	78.97	5.69	33.15	5.59	36.22	107.72
4	4	33.5	12.75	4.19	60.74	9.3	8.51	82.01	4.98	35.5	5.42	34.18	96.88
4	5	28.17	8.28	2.15	60	9.24	7.95	71.38	1.65	23.27	5.42	35.1	106.25
4	6	40.99	15.35	3.13	72.46	3.65	8.79	68.41	6.73	35.3	5.56	34.56	111.14
5	1	39.82	12.79	0.4	72.53	10.28	10.36	72.47	3.06	31.59	5.62	26.56	99.25
5	2	33.81	11.08	3.14	55.73	10.41	7.73	65.62	5.6	34.27	5.55	28.58	95.57
5	3	28.86	10.67	4.3	59.93	8.08	10.91	74.46	4.98	38.88	5.48	25.1	107.88
5	4	30.43	18.09	6.13	59.64	8.11	11.83	79.05	4.18	23.46	5.63	26.1	97.65
5	5	31.47	10.15	3.19	68.7	13.07	9.62	81.57	2.48	23.51	5.5	29.73	93.27
5	6	35.83	14.89	3.64	63.89	8.02	12.64	69.33	4.14	31.53	5.69	26.12	105.41

## Sheet: Fatty acids meat
TR	BL	C10:0	C12:0	C14:0	C14:1	C15:0	C16:0	C16:1	C17:0	C 17:1	C18:0	C18:1n9c	C18:1c11	C18:2n6c	C18:3n6	C18:3n3	C18:2c9,t11	C 20:0	C20:1n9	C20:2	C20:3n6	C20:4n6	C20:5n3	C22:4n6	C24:1n9	SFA	UFA	PUFA	MUFA	Delta9_16	Delata9_18	Elongase	Aterogenicity	n6:n3
1	1	0.624	0.832	44.304	12.48	8.528	499.616	67.6	32.032	37.648	290.576	966.16	43.056	54.912	1.248	2.496	4.576	2.912	4.368	0.624	1.664	2.21	0.624	0	0	879.424	1199.67	68.354	1131.31	11.9179	76.8785	68.9018	0.564877	19.5333
1	2	1.248	2.08	98.8	28.912	8.112	637.52	90.064	15.808	14.56	286.832	768.56	51.168	48.464	1.248	3.328	8.944	4.16	2.704	0.624	1.456	2.912	1.04	0.624	0.832	1054.56	1025.44	68.64	956.8	12.3785	72.8222	59.1927	1.00913	12.5238
1	3	1.02	1.66	91.55	23.25	7.51	600.25	80.21	24.1	16.21	294.21	842.54	46.24	39.25	0.85	2.31	6.51	2.51	4.2	0.59	0.97	1.1	0.64	0	1.51	1022.81	1066.38	52.22	1014.16	11.7876	74.1183	62.5547	0.907847	14.2949
1	4	0.74	1.02	88.21	24.11	8.12	624.25	81.25	22.1	21.05	295.32	846.36	45.25	35.21	0.77	2.03	5.24	2.15	4.35	0.65	0.89	1.54	0.88	0.12	1.32	1041.91	1071.02	47.33	1023.69	11.5167	74.1329	61.8066	0.913251	13.2405
1	5	1.21	1.81	78.25	26.33	8.66	621.3	82.15	20.14	19.12	300.21	874.25	47.2	28.51	0.84	1.95	4.96	2.03	4.45	0.51	0.91	1.98	0.51	0.07	1.11	1033.61	1094.85	40.24	1054.61	11.6782	74.4385	62.5408	0.855012	13.1341
1	6	1.21	1.99	74.52	18.33	7.85	570	78.36	23.99	23.65	287	842.15	44.1	37.41	0.76	1.88	5.22	2.25	4.2	0.71	0.94	1.54	0.35	0	1.41	968.81	1061.01	48.81	1012.2	12.0859	74.5827	63.5243	0.820039	18.2287
2	1	1.255	1.757	92.368	20.582	13.805	698.282	77.559	36.646	27.359	421.178	986.179	54.969	40.16	2.51	3.263	12.299	4.016	4.518	0.753	1.757	5.02	1.255	0.753	1.757	1269.31	1240.69	67.77	1172.92	9.99676	70.0731	64.4631	0.862027	11.1111
2	2	1.757	2.51	88.101	18.825	17.068	635.03	83.332	48.443	60.993	340.105	977.645	42.921	119.978	2.259	6.526	5.271	5.522	3.514	1.255	7.781	26.355	3.514	2.51	8.785	1138.54	1371.46	175.449	1196.02	11.6003	74.1905	64.7189	0.721816	15.825
2	3	2.008	2.51	106.675	16.566	14.307	659.879	72.288	44.678	30.622	503.004	956.059	48.945	32.881	2.259	2.008	5.522	2.51	4.016	0.753	0.753	1.004	0.753	0	0	1335.57	1174.43	45.933	1128.5	9.87316	65.5255	66.5865	0.927335	13.3636
2	4	1.255	2.259	102.157	35.14	13.052	668.413	108.934	32.128	34.387	292.415	1064.74	45.18	63.754	1.255	5.02	9.287	3.765	6.275	1.004	2.259	9.538	2.008	0.753	5.02	1115.44	1394.56	94.878	1299.68	14.0136	78.4539	63.5818	0.773938	11.0357
2	5	3.012	3.514	138.301	23.594	11.797	753	70.28	29.618	18.574	443.517	872.727	55.22	57.479	2.008	3.514	10.04	3.263	3.263	1.004	1.506	2.51	0.753	0.753	0.753	1386.02	1123.98	79.567	1044.41	8.53659	66.3043	61.5204	1.16525	15.0588
2	6	1.255	2.008	103.412	21.084	13.303	720.37	81.324	37.901	34.387	409.13	934.222	43.423	78.814	1.506	3.765	5.773	3.012	3.263	1.004	2.51	4.769	2.259	0.753	0.753	1290.39	1219.61	101.153	1118.46	10.144	69.5441	62.6258	0.931467	14.6667
3	1	0.41	1.21	80.24	22.35	16.32	651.24	91.54	45.24	35.24	384.12	951.25	35.25	30.24	2.21	3.95	6.32	2.15	2.89	0.55	2.01	7.54	1.21	0.64	3.21	1180.93	1196.4	54.67	1141.73	12.324	71.2349	64.2576	0.813616	8.26357
3	2	0.49	1.22	81.25	24.52	16.52	663.25	81.24	39.41	39.51	321	931.24	34.29	31.04	2.47	3.46	7.21	2.41	2.9	0.42	1.98	7.51	1.22	0.74	2.99	1125.55	1172.74	56.05	1116.69	10.9122	74.3659	62.7145	0.843725	9.34615
3	3	0.76	1	89.65	23.22	18.25	642.12	80.55	46.03	41.21	342.12	956.36	38.33	27.91	2.01	3.84	7.18	2.36	3.21	0.37	2.51	7.21	0.95	0.55	3.55	1142.29	1198.96	52.53	1146.43	11.1462	73.6523	64.2446	0.835491	8.3904
3	4	0.31	1.55	98.25	19.25	16.23	625.25	79.63	41.66	37.21	359.21	894.15	35.64	29.35	2.13	3.8	7.09	2.41	2.45	0.61	2.45	6.21	1.35	0.4	3.94	1144.87	1125.66	53.39	1072.27	11.297	71.3402	64.0044	0.905957	7.87184
3	5	0.74	1.856	92.52	22.04	14.152	644.264	71.456	33.872	25.288	375.84	905.496	45.472	43.848	2.32	4.176	9.512	2.784	3.248	0.696	2.088	6.496	0.696	0.696	3.248	1166.03	1146.78	70.528	1076.25	9.98379	70.6681	64.1612	0.886136	11.381
3	6	0.52	1.6	87.55	22.05	15.9	638.25	82.1	39.61	39.41	360.12	917.54	36.91	31.21	2.09	3.76	7.33	2.51	3.64	0.49	2.51	9.54	1.1	0.6	3.65	1146.06	1163.93	58.63	1105.3	11.3972	71.8141	63.9466	0.85061	9.45473
4	1	0.924	1.155	62.601	10.626	7.623	616.539	55.671	22.176	12.243	474.705	910.602	55.671	50.358	3.234	2.772	7.854	5.082	3.696	0.693	1.848	0.71	1.848	0	0	1190.81	1117.83	69.317	1048.51	8.28179	65.7329	67.3291	0.776595	12.1537
4	2	1.34	1.88	100.51	13.02	10.48	684	59.25	30.54	16.25	500.12	785.24	53.14	48.25	2.99	2.21	5.35	2.12	2.12	0.7	1.66	0.74	2.22	0.1	2.14	1330.99	995.38	64.22	931.16	7.97175	61.0911	63.3616	1.09297	12.1309
4	3	1	1.65	86.25	10.22	10.88	678.35	63.21	25.34	13.25	465.25	821.25	51.77	49.41	2.45	2.13	5.25	3.65	2	0.61	1.98	0.69	1.74	0.15	1	1272.37	1027.11	64.41	962.7	8.52392	63.836	63.435	0.997946	14.1292
4	4	1.6	1.386	85.932	21.714	14.322	686.763	75.25	36.729	30.492	375.144	809.99	46.431	48.25	2.78	2.24	6.699	3.77	3.003	0.693	1.54	1.617	2.31	0	1.01	1205.65	1054.02	66.129	987.89	9.87516	68.3459	60.8652	0.978993	11.9092
4	5	1.77	1.99	95.25	12.44	11.25	691.21	65.25	30.77	16.41	499.24	789.22	52.64	38.95	2.64	1.99	5.62	4.06	2.15	0.81	1.4	0.88	2.54	0.15	0.88	1335.54	993.97	54.98	938.99	8.6257	61.253	63.0078	1.08072	9.71744
4	6	1.8	2.02	96.52	11.96	10.97	721.31	61.25	28.1	16.77	510.78	763.25	53.99	49.21	2.54	2.15	5.12	4.12	2.15	0.62	0.9	0.74	2.33	0.05	0.51	1375.62	973.54	63.66	909.88	7.82688	59.9083	61.9487	1.13956	11.9286
5	1	0.6	1.02	56.32	23.36	6.23	455.23	84.64	18.2	26.12	228.65	923.21	33.41	42.1	0.71	2.14	6.32	4.02	6.64	0.61	1.41	5.21	0.66	0	1.9	770.27	1158.44	59.16	1099.28	15.6778	80.1495	68.0877	0.588317	17.6536
5	2	1.152	1.92	81.216	24.96	7.68	511.104	86.592	20.352	25.536	206.21	777.792	35.904	58.176	0.96	2.88	5.952	3.648	3.264	0.768	2.88	7.488	0.576	0.768	2.304	833.282	1036.8	80.448	956.352	14.4876	79.0437	62.2117	0.808148	20.3333
5	3	0.96	1.536	66.624	18.24	7.104	554.688	71.04	19.776	20.736	239.56	812.928	33.6	28.992	0.768	1.344	5.42	2.496	6.528	0	0	0.576	0.576	0	0	892.744	1000.75	37.676	963.072	11.3532	77.2387	62.7147	0.822105	15.8
5	4	0.48	0.99	50.22	26.36	6.78	489.51	89.41	20.55	30.21	210.36	954.21	36.84	39.84	0.72	2.1	6.21	2.34	6.78	0.61	1.54	6.35	0.87	0.3	3.24	781.23	1205.59	58.54	1147.05	15.4443	81.9367	66.7953	0.573479	16.4141
5	5	0.768	1.152	48	20.544	4.224	434.88	72.576	12.864	17.472	223.872	919.68	44.736	76.8	0.96	3.648	8.256	4.608	8.064	0.96	2.304	8.64	0.96	0.768	3.264	730.368	1189.63	103.296	1086.34	14.3019	80.4231	69.2639	0.527921	19.4167
5	6	0.96	1.536	66.816	18.624	7.104	551.424	70.464	20.352	23.424	267.648	811.968	33.6	28.8	0.96	1.344	3.648	2.496	6.528	0.576	0.576	0.576	0.576	0	0	918.336	1001.66	37.056	964.608	11.3307	75.209	63.4507	0.818861	16.1

## Sheet: Fatty acids fat
TR	BL	C10:0	C12:0	C14:0	C14:1	C15:0	C16:0	C16:1c9	C17:0	C 17:1	C18:0	C18:1n9c	C18:1c11	C18:2n6c	C18:3n6	C18:3n3	C18:2c9,t11	C20:0	C20:1n9	C20:2	SFA	UFA	PUFA	MUFA	Delta9_16	Delta9_18	Elongase	Aterogenicity	n6:n3
1	1	90	120	5310	1290	490	27130	3070	1250	840	15660	39340	2380	1760	80	120	650	140	220	30	50190	49810	2670	47140	10.1656	71.5273	64.554	1.02864	12.2667
1	2	100	140	5770	1710	920	26220	3550	2210	1560	14130	39820	1690	1200	80	120	320	120	170	30	49610	50380	1880	48500	11.5686	73.8091	64.441	1.01938	7.05263
1	3	60	90	4550	1640	580	28660	4120	1270	1160	11360	41880	2580	920	60	70	650	110	240	0	46680	53320	1700	51620	12.5686	78.6627	61.8926	0.909531	14
1	4	90	100	4240	1150	560	24010	3310	1520	1200	15200	43510	2140	1300	70	90	600	130	250	20	45850	53640	2080	51560	12.1157	74.11	68.2436	0.76566	15.2222
1	5	60	90	3730	940	370	23080	2800	1170	840	15920	46170	2060	1430	80	80	700	140	330	30	44560	55460	2320	53140	10.8192	74.3598	70.5809	0.716598	21.5714
1	6	70	90	4250	1050	540	22550	2990	1700	1240	14400	47520	2010	1420	80	110	620	160	290	30	43760	57360	2260	55100	11.7071	76.7442	70.7981	0.691074	13.6364
2	1	60	100	5490	1410	730	29510	3310	1500	950	16570	36280	1930	1180	110	120	500	120	130	0	54080	45920	1910	44010	10.0853	68.6471	61.6902	1.17178	10.75
2	2	80	100	5110	1240	610	27290	2940	1650	1020	15930	39260	2370	1330	120	90	450	110	210	30	50880	49060	2020	47040	9.72544	71.1361	64.6102	1.01701	16.6667
2	3	50	90	3950	1380	540	28410	3520	1300	960	13200	42500	2180	1300	70	90	530	130	280	20	47670	52830	2010	50820	11.0241	76.3016	63.5627	0.838539	15.2222
2	4	40	60	3050	930	430	22960	2920	1410	1110	14130	48270	1980	1450	70	100	580	160	320	30	42240	57760	2230	55530	11.2828	77.3558	70.6842	0.634252	15.2
2	5	60	80	4090	1430	450	26850	3900	1040	900	12640	44160	1970	1240	50	80	480	120	430	30	45330	54670	1880	52790	12.6829	77.7465	64.8772	0.820042	16.125
2	6	60	90	4330	1470	530	24430	3390	1320	1050	13670	44850	1740	1730	70	190	560	120	360	40	44550	55450	2590	52860	12.1855	76.6405	67.7785	0.791525	9.47368
3	1	80	120	6980	2340	570	34210	5100	720	540	12250	32520	2480	1610	60	150	590	60	140	20	54990	45550	2430	43120	12.9738	72.6379	53.2469	1.36663	11.1333
3	2	80	110	6870	2510	560	33740	4980	982	370	13620	32280	2910	1850	80	100	720	50	120	30	56012	45950	2780	43170	12.8616	70.3268	54.2425	1.33471	19.3
3	3	90	125	5620	2240	490	35120	5300	620	530	11580	31850	2200	1200	60	150	610	90	160	20	53735	44320	2040	42280	13.1123	73.3364	51.7949	1.30246	8.4
3	4	60	90	4710	2040	400	29540	4880	760	690	10980	39900	2430	1670	50	130	720	90	190	30	46630	52730	2600	50130	14.1778	77.1611	60.0372	0.970759	13.2308
3	5	80	120	6220	1980	600	33160	6120	620	840	11540	33540	2100	1580	60	160	680	60	180	20	52400	47260	2500	44760	15.5804	74.4011	53.4376	1.23064	10.25
3	6	90	120	5410	2200	490	32970	5900	540	500	12090	34810	2740	1680	60	170	640	50	160	30	51760	48890	2580	46310	15.1788	74.2217	54.6811	1.11945	10.2353
4	1	70	60	5410	1200	450	30240	3300	850	400	16920	38540	2510	1580	90	130	590	150	150	30	54150	48520	2420	46100	9.839	69.4915	62.3146	1.07049	12.8462
4	2	60	75	4850	1540	510	29620	3520	940	410	16240	42010	2480	1510	90	100	680	160	160	20	52455	52520	2400	50120	10.6216	72.1202	63.7378	0.934787	16
4	3	60	80	4510	1160	420	29630	2510	820	620	19320	33540	2100	1380	80	130	490	160	200	20	55000	42230	2100	40130	7.80958	63.4506	62.1882	1.13071	11.2308
4	4	70	65	3130	780	310	25230	2650	920	470	16670	44410	2360	1590	70	110	680	200	210	30	46595	53360	2480	50880	9.50502	72.7079	68.6601	0.741613	15.0909
4	5	50	80	4530	1310	430	28310	3120	890	350	15200	36520	2850	1480	80	120	630	170	150	20	49660	46630	2330	44300	9.92682	70.611	62.2008	0.997427	13
4	6	50	80	4330	920	440	30010	3250	790	440	16800	37200	2150	1530	80	140	650	170	200	30	52670	46590	2430	44160	9.7715	68.8889	61.884	1.0176	11.5
5	1	60	90	4280	1120	480	23510	3200	1400	1200	15200	46500	2100	1660	70	90	480	170	230	20	45190	56670	2320	54350	11.9805	75.3647	69.7885	0.718546	19.2222
5	2	50	90	3820	1380	400	23490	3680	1120	900	13590	46420	2180	1740	60	100	430	130	380	40	42690	57310	2370	54940	13.5444	77.3538	68.8346	0.707317	18
5	3	80	90	4230	1220	510	24710	3140	1450	1040	14870	44030	1860	1690	80	90	400	190	210	40	46130	53860	2360	51500	11.2747	74.7538	67.8963	0.810097	20.2222
5	4	70	90	4150	1320	510	24720	3440	1390	950	16210	45020	1900	1580	80	100	460	160	160	20	47300	55030	2240	52790	12.2159	73.526	68.4976	0.752499	16.6
5	5	70	110	4830	2050	610	25190	4430	1420	1490	11300	44280	1810	1400	60	120	410	110	220	30	43640	56360	2080	54280	14.9561	79.6689	65.2347	0.822034	12.6667
5	6	90	120	5040	1100	670	26880	3670	1670	1180	16710	38890	2090	1080	100	80	340	140	150	0	51320	48680	1600	47080	12.0131	69.946	64.5386	1.0017	14.75

## Sheet: Sensory
TR	RP	TM	AP	OD	FL	TD	JC	GR	OV
1	1	M	3.375	3.375	4.5	3.9375	6.75	6.75	3.79688
1	2	M	4.95	6.1875	6.8625	4.5	7.875	7.9875	6.96094
1	3	M	5.625	6.75	5.625	1.125	5.625	6.75	7.59375
1	4	M	4.5	3.375	8.2125	4.5	5.625	1.6875	3.79688
1	5	M	5.625	5.625	3.375	5.625	9.5625	4.5	6.32812
1	6	M	6.4125	4.5	2.25	5.625	5.625	4.8375	5.0625
1	7	M	4.5	5.5125	7.875	2.25	6.75	3.375	6.20156
1	8	M	5.625	5.625	3.375	3.375	3.375	1.125	6.32812
1	9	M	3.375	3.375	5.9625	1.125	7.2	2.25	3.79688
1	10	A	5.625	2.25	1.125	1.35	6.1875	7.875	2.53125
1	11	A	5.0625	3.9375	5.7375	2.475	4.5	3.375	4.42969
1	12	A	5.625	3.0375	6.75	1.125	2.25	8.4375	3.41719
1	13	A	2.25	1.125	5.7375	4.5	3.375	5.625	1.26562
1	14	A	7.3125	2.8125	4.5	1.6875	1.6875	4.5	3.16406
1	15	A	1.125	3.9375	2.25	4.5	5.625	6.75	4.42969
1	16	A	4.5	4.5	4.5	2.475	3.6	6.525	5.0625
1	17	A	2.25	2.25	1.125	2.475	1.125	4.5	2.53125
1	18	A	1.125	1.125	1.125	1.125	1.125	5.0625	1.26562
2	1	M	1.125	4.5	4.05	2.25	2.25	4.725	5.0625
2	2	M	3.7125	2.8125	4.8375	3.825	4.1625	5.4	3.16406
2	3	M	4.05	6.75	4.5	5.625	1.125	5.175	7.59375
2	4	M	4.5	5.4	4.8375	2.8125	3.375	2.25	6.075
2	5	M	4.05	4.5	2.7	0.5625	2.8125	6.1875	5.0625
2	6	M	3.375	6.3	5.625	3.375	5.625	5.625	7.0875
2	7	M	3.375	3.375	3.375	2.25	5.175	4.5	3.79688
2	8	M	5.625	6.75	6.75	3.375	4.5	5.625	7.59375
2	9	M	3.375	3.375	3.375	1.125	4.5	2.25	3.79688
2	10	A	5.625	5.625	4.5	2.25	4.5	6.75	6.32812
2	11	A	5.0625	7.3125	5.625	3.9375	7.875	4.5	8.22656
2	12	A	7.875	7.875	7.875	7.875	1.125	2.25	8.85938
2	13	A	5.625	5.625	2.25	3.375	4.5	5.625	6.32812
2	14	A	7.875	6.4125	2.8125	4.1625	3.9375	3.9375	7.21406
2	15	A	6.8625	3.9375	6.75	3.375	7.875	7.875	4.42969
2	16	A	5.625	4.5	4.5	2.25	3.375	3.375	5.0625
2	17	A	5.625	6.3	7.875	5.625	6.3	6.75	7.0875
2	18	A	7.0875	3.375	5.625	1.125	1.125	1.125	3.79688
3	1	M	4.5	2.25	5.625	1.35	6.75	7.875	2.53125
3	2	M	6.1875	2.8125	7.875	4.275	6.975	5.0625	3.16406
3	3	M	3.9375	3.2625	4.5	5.0625	3.375	6.75	3.67031
3	4	M	2.25	1.125	6.3	5.625	2.25	6.75	1.26562
3	5	M	4.725	3.375	5.175	3.825	5.175	5.4	3.79688
3	6	M	3.375	2.25	6.75	6.75	6.75	5.625	2.53125
3	7	M	4.5	2.25	2.25	2.25	3.375	4.5	2.53125
3	8	M	5.625	5.625	4.5	4.5	7.875	4.5	6.32812
3	9	M	3.375	3.375	7.875	1.125	5.9625	6.525	3.79688
3	10	A	4.5	4.5	6.75	5.2875	7.875	7.875	5.0625
3	11	A	7.875	2.8125	6.75	5.2875	8.1	6.1875	3.16406
3	12	A	7.875	3.6	4.5	5.625	6.75	7.875	4.05
3	13	A	1.125	1.125	3.375	3.375	9	4.5	1.26562
3	14	A	5.0625	4.275	6.1875	7.3125	6.1875	9	4.80937
3	15	A	1.125	2.25	7.875	6.75	7.875	9	2.53125
3	16	A	5.625	5.625	3.375	3.375	8.325	3.375	6.32812
3	17	A	3.375	1.125	6.075	5.625	6.75	7.875	1.26562
3	18	A	1.125	4.5	4.5	1.125	6.75	4.5	5.0625
4	1	M	5.625	5.625	8.2125	1.35	9.3375	4.5	6.32812
4	2	M	6.1875	7.3125	8.4375	1.125	9.1125	3.375	8.22656
4	3	M	4.95	7.875	5.0625	1.125	9	7.9875	8.85938
4	4	M	2.25	3.375	6.75	3.375	4.5	9	3.79688
4	5	M	6.75	5.0625	7.9875	2.925	9.5625	9.3375	5.69531
4	6	M	2.25	3.6	2.8125	5.625	7.875	10.125	4.05
4	7	M	5.625	4.5	3.375	3.375	9.1125	4.5	5.0625
4	8	M	3.375	4.5	2.25	3.375	6.75	8.4375	5.0625
4	9	M	3.375	2.25	7.875	1.125	9	7.875	2.53125
4	10	A	3.375	3.375	4.5	2.25	4.5	3.375	3.79688
4	11	A	6.1875	8.4375	2.25	3.15	6.1875	5.625	9.49219
4	12	A	5.625	7.875	3.375	1.125	5.625	7.875	8.85938
4	13	A	5.85	4.5	2.25	2.25	7.875	4.5	5.0625
4	14	A	2.25	7.875	6.75	3.15	3.9375	2.25	8.85938
4	15	A	2.25	6.75	7.875	3.9375	4.5	6.75	7.59375
4	16	A	4.5	6.75	3.375	4.5	2.25	7.875	7.59375
4	17	A	3.375	2.25	9	3.375	7.875	3.9375	2.53125
4	18	A	6.75	6.75	9	2.25	7.875	6.75	7.59375
5	1	M	3.375	3.375	4.05	2.25	3.9375	3.375	3.79688
5	2	M	4.95	5.0625	4.725	5.175	5.85	7.3125	5.69531
5	3	M	7.875	3.6	5.625	0	3.375	7.875	4.05
5	4	M	2.25	1.125	6.525	3.375	3.375	4.725	1.26562
5	5	M	3.825	2.25	5.175	1.4625	7.5375	6.75	2.53125
5	6	M	4.55625	5.0625	7.875	1.125	9	7.875	5.69531
5	7	M	3.375	2.25	5.625	4.5	4.5	3.375	2.53125
5	8	M	4.5	4.5	6.525	4.5	3.375	5.625	5.0625
5	9	M	2.25	2.25	7.875	2.25	4.5	6.6375	2.53125
5	10	A	2.25	2.25	6.75	3.375	7.875	9	2.53125
5	11	A	5.0625	3.9375	3.375	7.3125	9	8.4375	4.42969
5	12	A	7.875	6.75	9	7.875	10.125	9	7.59375
5	13	A	5.175	1.125	5.625	4.3875	9	5.625	1.26562
5	14	A	3.9375	5.0625	7.3125	4.3875	9.5625	9.5625	5.69531
5	15	A	5.2875	1.125	7.875	1.125	9	10.125	1.26562
5	16	A	4.5	5.625	3.375	2.25	5.625	9.225	6.32812
5	17	A	2.25	1.125	9	3.375	9	4.5	1.26562
5	18	A	6.75	6.75	9	2.25	9	9	7.59375
